# Supplementary material for: The Influence of Habitat on Viral Diversity in Neotropical Rodent Hosts
Source: Viruses. 2021 Aug 26;13(9):1690. doi: 10.3390/v13091690 (PMC8472065; doi:10.3390/v13091690)
Supplement: Supplementary file 1 [file viruses-13-01690-s001.zip]

Archive with 4 entries (4 files):
- viruses-1346345 - table S1 from proof Katarina.pdf
- viruses-1346345 - table S2 from proof Katarina.pdf
- viruses-1346345 - table S3 from proof Katarina.pdf
- viruses-1346345 - table S4 from proof Katarina.pdf
